# Supplementary material for: Exploring the medicine cost of managing Diabetes Mellitus in Nepal: A cross-sectional analysis of oral hypoglycaemic medications
Source: PLoS One. 2024 Dec 5;19(12):e0310706. doi: 10.1371/journal.pone.0310706 (PMC11620429; doi:10.1371/journal.pone.0310706)
Supplement: S1 File — (XLSX) [file pone.0310706.s001.xlsx]

## Sheet: Generic Detail- S1
S.N.	Generic Name (Dosage form + Dose)	Number of API	Types of Dosage form	No of brands	Minimum	Maximum	Range	Price variation	Median Price	Mean	IQR	Government Fixed rate (if available)	Listed in WHO EML	Listed in Nepal EML	Listed as Government free medicine	Listed in Health Insurance Medicine list of Nepal	Pharmacological Classification	India	Nepal	Denmak	Bangladesh	Italy	Germany	Total
1	ACARBOSE 25 MG IR	1	IR	7	7	12.1	5.1	72.8571	10	9.57	1.645	N/A	No	No	No	Yes	Alpha-glucosidase inhibitors	3	4	0	0	0	0	7
2	ACARBOSE 50 MG IR	1	IR	7	12	27	15	125	16.5	17.2	4.45	N/A	No	No	No	Yes	Alpha-glucosidase inhibitors	3	4	0	0	0	0	7
3	EMPAGIFLOZIN 10 MG IR	1	IR	8	32	82	50	156.25	37	42.25	8.5	N/A	Yes	No	No	No	Sodium-glucose co-transporter-2 (SGLT2) inhibitors	0	7	0	0	0	1	8
4	EMPAGIFLOZIN 5 MG IR	1	IR	1	23	23	0	0	23	23	0	N/A	No	No	No	No	Sodium-glucose co-transporter-2 (SGLT2) inhibitors	0	1	0	0	0	0	1
5	EMPAGLIFLOZIN 25 MG IR	1	IR	5	60	99.52	39.52	65.8667	65	71.304	8	N/A	Yes	No	No	No	Sodium-glucose co-transporter-2 (SGLT2) inhibitors	0	4	0	0	0	1	5
6	GLIBENCLAMIDE 2.5 MG IR	1	IR	1	0.82	0.82	0	0	0.82	0.82	0	N/A	No	No	No	No	2nd Generation Sulfonylureas	1	0	0	0	0	0	1
7	GLIBENCLAMIDE 5 MG + METFORMIN 500 MG MR	2	MR	1	5.92	5.92	0	0	5.92	5.92	0	N/A	No	No	No	No	2nd Generation Sulfonylureas+ Biguanide	1	0	0	0	0	0	1
8	GLIBENCLAMIDE 5 MG IR	1	IR	2	1.44	1.61	0.17	11.8056	1.525	1.525	0.085	N/A	No	No	No	Yes	2nd Generation Sulfonylureas	2	0	0	0	0	0	2
9	GLICLAZIDE 160 MG IR	1	IR	1	11.2	11.2	0	0	11.2	11.2	0	N/A	No	No	No	No	2nd Generation Sulfonylureas	1	0	0	0	0	0	1
10	GLICLAZIDE 30 MG IR	1	IR	1	8.32	8.32	0	0	8.32	8.32	0	N/A	No	No	No	No	2nd Generation Sulfonylureas	1	0	0	0	0	0	1
11	GLICLAZIDE 30 MG MR	1	MR	1	12.43	12.43	0	0	12.43	12.43	0	N/A	Yes	No	No	No	2nd Generation Sulfonylureas	1	0	0	0	0	0	1
12	GLICLAZIDE 40 MG IR	1	IR	6	2.8	6	3.2	114.286	4.415	4.55	1.955	N/A	No	Yes	No	Yes	2nd Generation Sulfonylureas	3	3	0	0	0	0	6
13	GLICLAZIDE 60 MG MR	1	MR	2	19.17	19.2	0.03	0.156495	19.185	19.185	0.015	N/A	Yes	No	No	No	2nd Generation Sulfonylureas	2	0	0	0	0	0	2
14	GLICLAZIDE 80 MG IR	1	IR	7	5.6	9.68	4.08	72.8571	8.11	7.87714	2.725	N/A	No	Yes	No	Yes	2nd Generation Sulfonylureas	4	2	0	1	0	0	7
15	GLIMEPIRIDE 1 MG + METFORMIN 1000 MG IR	2	IR	6	9	13.84	4.84	53.7778	11.5	11.5033	2.785	N/A	No	No	No	Yes	2nd Generation Sulfonylureas+ Biguanide	4	2	0	0	0	0	6
16	GLIMEPIRIDE 1 MG + METFORMIN 500 MG IR	2	IR	12	7	17.65	10.65	152.143	9.75	10.4475	2.7125	N/A	No	No	No	No	2nd Generation Sulfonylureas+ Biguanide	6	6	0	0	0	0	12
17	GLIMEPIRIDE 1 MG IR	1	IR	17	5	5.3	0.3	6	5.3	5.28235	0	5.3	No	No	No	Yes	2nd Generation Sulfonylureas	7	9	0	1	0	0	17
18	GLIMEPIRIDE 2 MG + METFORMIN 1000 MG IR	2	IR	6	13	27.2	14.2	109.231	15.25	17.05	2.955	N/A	No	No	No	Yes	2nd Generation Sulfonylureas+ Biguanide	3	3	0	0	0	0	6
19	GLIMEPIRIDE 2 MG + METFORMIN 850 MG IR	2	IR	1	14	14	0	0	14	14	0	N/A	No	No	No	No	2nd Generation Sulfonylureas+ Biguanide	0	1	0	0	0	0	1
20	GLIMEPIRIDE 2 MG + METFORMIN-500 MG IR	2	IR	12	10.1	22.4	12.3	121.782	13	14.3017	2.26	N/A	No	No	No	Yes	2nd Generation Sulfonylureas+ Biguanide	5	7	0	0	0	0	12
21	GLIMEPIRIDE 2 MG IR	1	IR	16	8	8.6	0.6	7.5	8.6	8.5375	0	8.6	No	No	No	Yes	2nd Generation Sulfonylureas	5	11	0	0	0	0	16
22	GLIMEPIRIDE 3 MG + METFORMIN-1000 MG IR	2	IR	1	8.18	8.18	0	0	8.18	8.18	0	N/A	No	No	No	No	2nd Generation Sulfonylureas+ Biguanide	1	0	0	0	0	0	1
23	GLIMEPIRIDE 3 MG IR	1	IR	11	11.2	11.2	0	0	11.2	11.2	0	11.2	No	No	No	Yes	2nd Generation Sulfonylureas	4	7	0	0	0	0	11
24	GLIMEPIRIDE 4 MG + METFORMIN 1000 MG IR	2	IR	1	20.37	20.37	0	0	20.37	20.37	0	N/A	No	No	No	No	2nd Generation Sulfonylureas+ Biguanide	1	0	0	0	0	0	1
25	GLIMEPIRIDE 4 MG IR	1	IR	9	9.68	22.64	12.96	133.884	14	15.4067	6.9	N/A	No	No	No	Yes	2nd Generation Sulfonylureas	6	3	0	0	0	0	9
26	GLIPIZIDE 2.5 MG IR	1	IR	1	0.6	0.6	0	0	0.6	0.6	0	N/A	No	Yes	No	No	2nd Generation Sulfonylureas	1	0	0	0	0	0	1
27	GLIPIZIDE 5 MG IR	1	IR	3	0.67	2.5	1.83	273.134	0.96	1.37667	0.915	N/A	No	Yes	No	Yes	2nd Generation Sulfonylureas	2	1	0	0	0	0	3
28	LINAGLIPTIN 10 MG IR	1	IR	1	30	30	0	0	30	30	0	N/A	No	No	No	No	Dipeptidyl peptidase-IV (DPP-4) inhibitors	0	1	0	0	0	0	1
29	LINAGLIPTIN 2.5 MG + METFORMIN 1000 MG IR	2	IR	6	15.4	45.79	30.39	197.338	16.5	21.1983	1	N/A	No	No	No	No	Dipeptidyl peptidase-IV (DPP-4) inhibitors+ Biguanides	0	5	0	0	0	1	6
30	LINAGLIPTIN 2.5 MG + METFORMIN 500 MG IR	2	IR	4	13.2	14	0.8	6.06061	14	13.8	0.2	N/A	No	No	No	No	Dipeptidyl peptidase-IV (DPP-4) inhibitors+ Biguanides	0	4	0	0	0	0	4
31	LINAGLIPTIN 2.5 MG + METFORMIN 850 MG IR	2	IR	3	9	16	7	77.7778	14.3	13.1	3.5	N/A	No	No	No	No	Dipeptidyl peptidase-IV (DPP-4) inhibitors+ Biguanides	0	3	0	0	0	0	3
32	LINAGLIPTIN 2.5 MG IR	1	IR	2	10.89	12	1.11	10.1928	11.445	11.445	0.555	N/A	No	No	No	Yes	Dipeptidyl peptidase-IV (DPP-4) inhibitors	0	2	0	0	0	0	2
33	LINAGLIPTIN 5 MG IR	1	IR	7	15	20	5	33.3333	20	19.1071	0.625	N/A	No	No	No	Yes	Dipeptidyl peptidase-IV (DPP-4) inhibitors	0	7	0	0	0	0	7
34	METFORMIN 1000 MG + SITAGLIPTIN 50 MG IR	2	IR	11	22	29	7	31.8182	28	27.2727	1.5	N/A	No	No	No	Yes	Dipeptidyl peptidase-IV (DPP-4) inhibitors+ Biguanides	0	11	0	0	0	0	11
35	METFORMIN 1000 MG + SITAGLIPTIN 50 MG MR	2	MR	1	29	29	0	0	29	29	0	N/A	No	No	No	No	Dipeptidyl peptidase-IV (DPP-4) inhibitors+ Biguanides	0	1	0	0	0	0	1
36	METFORMIN 1000 MG MR	1	MR	16	5.5	6	0.5	9.09091	6	5.96875	0	6	No	No	No	Yes	Biguanides	4	12	0	0	0	0	16
37	METFORMIN 250 MG IR	1	IR	1	1.47	1.47	0	0	1.47	1.47	0	N/A	No	No	No	No	Biguanides	1	0	0	0	0	0	1
38	METFORMIN 500 MG + SITAGLIPTIN 50 MG IR	2	IR	9	20	40.77	20.77	103.85	25	25.7522	4	N/A	No	No	No	No	Dipeptidyl peptidase-IV (DPP-4) inhibitors+ Biguanides	0	8	0	0	1	0	9
39	METFORMIN 500 MG + SITAGLIPTIN 50 MG MR	2	MR	2	26	26	0	0	26	26	0	N/A	No	No	No	No	Dipeptidyl peptidase-IV (DPP-4) inhibitors+ Biguanides	0	2	0	0	0	0	2
40	METFORMIN 500 MG IR	1	IR	29	1.04	2	0.96	92.3077	2	1.88724	0	2	Yes	Yes	Yes	Yes	Biguanides	11	18	0	0	0	0	29
41	METFORMIN 500 MG MR	1	MR	10	3.42	4	0.58	16.9591	3.5	3.561	0	N/A	No	No	No	No	Biguanides	3	7	0	0	0	0	10
42	METFORMIN 850 MG + SITAGLIPTIN 50 MG IR	2	IR	5	26	39	13	50	26	28.8	1	N/A	No	No	No	No	Dipeptidyl peptidase-IV (DPP-4) inhibitors+ Biguanides	0	5	0	0	0	0	5
43	METFORMIN 850 MG + SITAGLIPTIN 50 MG MR	2	MR	1	27.5	27.5	0	0	27.5	27.5	0	N/A	No	No	No	Yes	Dipeptidyl peptidase-IV (DPP-4) inhibitors+ Biguanides	0	1	0	0	0	0	1
44	METFORMIN 850 MG IR	1	IR	22	1.98	6.38	4.4	222.222	3.5	3.45	0.6875	N/A	No	Yes	No	Yes	Biguanides	5	17	0	0	0	0	22
45	METFORMIN 850 MG MR	1	MR	8	4.25	7.48	3.23	76	4.5	4.90375	0.125	N/A	No	No	No	No	Biguanides	1	7	0	0	0	0	8
46	PIOGLITAZONE 15 MG IR	1	IR	2	6.3	6.5	0.2	3.1746	6.4	6.4	0.1	6.5	No	No	No	Yes	Thiazolidinediones (TZDs)	2	0	0	0	0	0	2
47	PIOGLITAZONE 30 MG IR	1	IR	2	10.6	10.8	0.2	1.88679	10.7	10.7	0.1	10.8	No	No	No	Yes	Thiazolidinediones (TZDs)	2	0	0	0	0	0	2
48	REPAGLINIDE 0.5 MG IR	1	IR	4	7	10.18	3.18	45.4286	8.32	8.455	1.275	N/A	No	No	No	No	Meglitinides	1	1	1	1	0	0	4
49	REPAGLINIDE 1 MG IR	1	IR	4	9	17.33	8.33	92.5556	12.15	12.6575	6.0575	N/A	No	No	No	No	Meglitinides	1	1	1	1	0	0	4
50	REPAGLINIDE 2 MG IR	1	IR	7	4.15	24.27	20.12	484.819	12	12.8871	10.425	N/A	No	No	No	No	Meglitinides	4	1	1	1	0	0	7
51	ROSIGLITAZONE 4 MG IR	1	IR	1	9.49	9.49	0	0	9.49	9.49	0	N/A	No	No	No	No	Thiazolidinediones (TZDs)	1	0	0	0	0	0	1
52	SITAGLIPTIN 100 MG IR	1	IR	12	27.5	50	22.5	81.8182	33.5	34.125	5	N/A	No	No	No	Yes	Dipeptidyl peptidase-IV (DPP-4) inhibitors	0	12	0	0	0	0	12
53	SITAGLIPTIN 25 MG IR	1	IR	4	15	15	0	0	15	15	0	N/A	No	No	No	Yes	Dipeptidyl peptidase-IV (DPP-4) inhibitors	0	4	0	0	0	0	4
54	SITAGLIPTIN 50 MG IR	1	IR	12	18.6	35	16.4	88.172	24.5	23.8	4.25	N/A	No	No	No	Yes	Dipeptidyl peptidase-IV (DPP-4) inhibitors	0	12	0	0	0	0	12
55	TENELIGLIPTIN 20 MG IR	1	IR	4	19.82	22.56	2.74	13.8244	19.975	20.5825	0.7225	N/A	No	No	No	No	Dipeptidyl peptidase-IV (DPP-4) inhibitors	4	0	0	0	0	0	4
56	VOGLIBOSE 0.2 MG IR	1	IR	6	5.66	16.45	10.79	190.636	11	11.0183	0	N/A	No	No	No	Yes	Alpha-glucosidase inhibitors	2	4	0	0	0	0	6
57	VOGLIBOSE 0.3 MG IR	1	IR	6	9.01	22	12.99	144.173	15	15.1683	0	N/A	No	No	No	Yes	Alpha-glucosidase inhibitors	2	4	0	0	0	0	6
	Total			348														111	225	3	5	1	3	348
Note: 1 US Dollar = 132.85 NPR (Nepalese Rupee) according to the exchange rate of 7th August, 2023; IR: Immediate Release; MR: Modified Release; SR: Sustained Release
