# Supplementary material for: Exploring the medicine cost of managing Diabetes Mellitus in Nepal: A cross-sectional analysis of oral hypoglycaemic medications
Source: PLoS One. 2024 Dec 5;19(12):e0310706. doi: 10.1371/journal.pone.0310706 (PMC11620429; doi:10.1371/journal.pone.0310706)
Supplement: S2 File — (XLSX) [file pone.0310706.s002.xlsx]

## Sheet: Sheet1
S.N.	Generic Name (Dosage form + Dose)	Mean Price	Medicine 1	Mean Price of Medicine 1	Medicine 2	Mean Price of Medicine 2	Sum of mean price of medicine 1 &2	Price Variation/Difference	Price Variation (%)
1	GLIBENCLAMIDE 5 MG + METFORMIN 500 MG MR	5.92	Glibenclamide 5 mg Tab MR	NA	Metformin 500 mg Tab MR	3.561	-	-	-
2	GLIMEPIRIDE 1 MG + METFORMIN 1000 MG IR	11.5033	Gimepiride 1 mg Tab IR	5.275	Metformin 1000 mg Tab IR	5.97	11.245	0.258333	2.29732
3	GLIMEPIRIDE 1 MG + METFORMIN 500 MG IR	10.4475	Gimepiride 1 mg Tab IR	5.275	Metformin 500 mg Tab IR	1.89	7.165	3.2825	45.813
4	GLIMEPIRIDE 2 MG + METFORMIN 1000 MG IR	17.05	Gimepiride 2 mg Tab IR	8.54	Metformin 1000 mg Tab IR	5.97	14.51	2.54	17.5052
5	GLIMEPIRIDE 2 MG + METFORMIN 850 MG IR	14	Gimepiride 2 mg Tab IR	8.54	Metformin 850 mg Tab IR	3.45	11.99	2.01	16.764
6	GLIMEPIRIDE 2 MG + METFORMIN-500 MG IR	14.3017	Gimepiride 2 mg Tab IR	8.54	Metformin 500 mg Tab IR	1.89	10.43	3.87167	37.1205
7	GLIMEPIRIDE 3 MG + METFORMIN-1000 MG IR	8.18	Gimepiride 3 mg Tab IR	11.1892	Metformin 1000 mg Tab IR	5.97	17.1592	-8.97923	-52.3289
8	GLIMEPIRIDE 4 MG + METFORMIN 1000 MG IR	20.37	Gimepiride 4 mg Tab IR	15.4067	Metformin 1000 mg Tab IR	5.97	21.3767	-1.00667	-4.70918
9	LINAGLIPTIN 2.5 MG + METFORMIN 1000 MG IR	21.1983	Linagliptin 2.5 mg Tab IR	11.445	Metformin 1000 mg Tab IR	5.97	17.415	3.78333	21.7246
10	LINAGLIPTIN 2.5 MG + METFORMIN 500 MG IR	13.8	Linagliptin 2.5 mg Tab IR	11.445	Metformin 500 mg IR	1.89	13.335	0.465	3.48706
11	LINAGLIPTIN 2.5 MG + METFORMIN 850 MG IR	13.1	Linagliptin 2.5 mg Tab IR	11.445	Metformin 850 mg Tab IR	3.45	14.895	-1.795	-12.051
12	METFORMIN 1000 MG + SITAGLIPTIN 50 MG IR	27.2727	Metformin 1000 mg Tab IR	5.93947	Sitagliptin 50 mg Tab IR	23.8	29.7395	-2.46675	-8.29452
13	METFORMIN 1000 MG + SITAGLIPTIN 50 MG MR	29	Metformin 1000 mg Tab MR	5.93947	Sitagliptin 50 mg Tab MR	NA	-	-	-
14	METFORMIN 500 MG + SITAGLIPTIN 50 MG IR	25.7522	Metformin 500 mg IR	1.89	Sitagliptin 50 mg Tab IR	23.8	25.69	0.0622222	0.242204
15	METFORMIN 500 MG + SITAGLIPTIN 50 MG MR	26	Metformin 500 mg MR	3.561	Sitagliptin 50 mg Tab MR	NA	-	-	-
16	METFORMIN 850 MG + SITAGLIPTIN 50 MG IR	28.8	Metformin 850 mg Tab IR	3.45	Sitagliptin 50 mg Tab IR	23.8	27.25	1.55	5.68807
17	METFORMIN 850 MG + SITAGLIPTIN 50 MG MR	27.5	Metformin 850 mg Tab MR	4.90375	Sitagliptin 50 mg Tab MR	NA	-	-	-
Note: 1 US Dollar = 132.85 NPR (Nepalese Rupee) according to the exchange rate of 7th August
